# Supplementary material for: Larval Dispersal Modeling Reveals Low Connectivity among National Marine Protected Areas in the Yellow and East China Seas
Source: Biology (Basel). 2023 Mar 2;12(3):396. doi: 10.3390/biology12030396 (PMC10044727; doi:10.3390/biology12030396)
Supplement: Supplementary file 1 [file biology-12-00396-s001.zip]

Archive with 1 entries (1 files):
- biology-2122151-supplementary.pdf
